# Supplementary material for: The Association Between Total and Regional Body Fat and Bone Mineral Content in Young Athletes: A Cross-Sectional Study
Source: Healthcare (Basel). 2026 Feb 3;14(3):380. doi: 10.3390/healthcare14030380 (PMC12896883; doi:10.3390/healthcare14030380)
Supplement: Supplementary file 1 [file healthcare-14-00380-s001.zip]

Archive with 1 entries (1 files):
- healthcare-4066097-supplementary.pdf
